# Supplementary material for: A Survey of the ATP-Binding Cassette (ABC) Gene Superfamily in the Salmon Louse (Lepeophtheirus salmonis)
Source: PLoS One. 2015 Sep 29;10(9):e0137394. doi: 10.1371/journal.pone.0137394 (PMC4587908; doi:10.1371/journal.pone.0137394)
Supplement: S3 Table — (XLSX) [file pone.0137394.s013.xlsx]

## Sheet: Sheet1
S3 Table. Illumina read coverage of ABC transcripts in a multi-stage L. salmonis RNA pool
Subfamily	Gene	Transcript	Read maximum
A	Lsa.1758	HACA01002058	473
A	Lsa.14583	HACA01016690	97
A	Lsa.1680	HACA01001963	84
B	Lsa.26127	HACA01029620	422
B	Lsa.7262	HACA01008343	2595
B	Lsa.643	HACA01000740	11890
B	Lsa.4043	HACA01004649	994
C	Lsa.11278	HACA01012937	814
C	Lsa.22810	HACA01025969	147
C	Lsa.29272*	HACA01033013	34
C	Lsa.29272*	HACA01033014	34
C	Lsa.6310	HACA01007250	341
C	Lsa.8882*	HACA01010189	2066
C	Lsa.8882*	HACA01010190	2066
C	Lsa.23107*	HACA01026296	677
C	Lsa.23107*	HACA01026297	677
C	Lsa.3521*	HACA01004060	1863
C	Lsa.3521*	HACA01004061	1058
C	Lsa.3522	HACA01004062	395
C	Lsa.4564	HACA01005249	12815
C	Lsa.14261	HACA01016334	<10
C	Lsa.14261	HACA01016335	<10
C	Lsa.14261	HACA01016336	<10
C	Lsa.14261	HACA01016337	12
D	Lsa.10176	HACA01011675	92
D	Lsa.5856	HACA01006738	99
E	Lsa.1035*	HACA01001204	3328
E	Lsa.1035*	HACA01001205	3253
F	Lsa.20458	HACA01023315	2315
F	Lsa.9678	HACA01011095	11769
F	Lsa.8082	HACA01009266	1939
G	Lsa.2606*	HACA01003008	730
G	Lsa.2606*	HACA01003009	730
G	Lsa.25615	HACA01029057	1209
H	Lsa.12984	HACA01014872	800
H	Lsa.14023	HACA01016058	22
H	Lsa.21408	HACA01024391	281
H	Lsa.23267	HACA01026477	29
H	Lsa.23269*	HACA01026479	2718
H	Lsa.23269*	HACA01026480	2718
